# Supplementary material for: Genome-wide transcriptomic analysis of the response to nitrogen limitation in Streptomyces coelicolor A3(2)
Source: BMC Res Notes. 2011 Mar 23;4:78. doi: 10.1186/1756-0500-4-78 (PMC3073908; doi:10.1186/1756-0500-4-78)
Supplement: Additional File 3 — Results of actinorhodin assays of samples from S. coelicolor A2(3) M145 cultures grown in differently limited (N, P, C) Modified Evans Medium. Data are averaged results from two technical replicates. [file 1756-0500-4-78-S3.TXT]

Additional File 3
Culture limitation (N, P, C)	Time point (time from start of culture in hours)	[Actinorhodin] micromoles/ml
P2	8	0.00136256
P2	20	0.00126382
P2	24	0.00165877
P2	27	0.0017575
P2	30	0.00185624
P2	32	0.00203397
P2	34	0.00197472
P2	36	0.00205371
P2	40	0.00169826
P2	48	0.00197472
P2	55	0.00440363
P2	72	0.0398302
P2	96	0.0707741
N2	20	0.000770142
N2	24	0.000631912
N2	27	0.000947867
N2	30	0.00110585
N2	32	0.0015797
N2	36	0.00187599
N2	40	0.00428515
N2	48	0.00740521
N2	72	0.021564
N2	120	0.0440363
C2	8	0.0010466
C2	20	0.00106635
C2	24	0.0012559
C2	27	0.00106635
C2	30	0.000987362
C2	32	0.000868878
C2	36	0.000849131
C2	40	0.00110585
C2	48	0.000809637
C2	55	0.000750395
C2	96	0.0010861
C2	120	0.00410742
