# Supplementary material for: Genome-wide transcriptomic analysis of the response to nitrogen limitation in Streptomyces coelicolor A3(2)
Source: BMC Res Notes. 2011 Mar 23;4:78. doi: 10.1186/1756-0500-4-78 (PMC3073908; doi:10.1186/1756-0500-4-78)
Supplement: Additional File 4 — Results of undecylprodiginine assays of samples from S. coelicolor A2(3) M145 cultures grown in differently limited (N, P, C) Modified Evans Medium. Data are averaged results from two technical replicates. [file 1756-0500-4-78-S4.TXT]

Additional File 4
Culture limitation (N, P, C)	Time point (time from start of culture in hours)	[Undecylprodiginine] micromoles/ml
P2	8	0.0000498
P2	24	0.0000846
P2	30	0.000129
P2	55	0.00112
P2	72	0.00846
P2	96	0.0206
N2	24	0.000622
N2	36	0.00108
N2	48	0.00222
N2	72	0.00366
N2	96	0.00533
C2	24	0.000119
C2	48	0.000104
C2	72	0.000751
C2	96	0.000637
