# Supplementary material for: Genome-wide transcriptomic analysis of the response to nitrogen limitation in Streptomyces coelicolor A3(2)
Source: BMC Res Notes. 2011 Mar 23;4:78. doi: 10.1186/1756-0500-4-78 (PMC3073908; doi:10.1186/1756-0500-4-78)
Supplement: Additional File 6 — Results of phosphate, ammonium and glucose assays of samples from S. coelicolor A2(3) M145 cultures grown in differently limited (N, P, C) Modified Evans Medium. "ND" indicates the concentration was below the detection threshold of the assay system. Data are averaged results from at least two technical replicates with the exception of the P2 phosphate assay which represents the results of a single replicate. [file 1756-0500-4-78-S6.XLS]

## Sheet: Sheet1
Additional File 6
Culture limitation (N, P, C)	Time point (time from start of culture in hours)	[PO4-] mg/ml	[NH4+] mg/ml	[Glucose] mg/ml
P2	8	290	1220	29750
P2	20	250	1310	28750
P2	24	230	1290	26500
P2	27	190	1080	33250
P2	30	190	1100	24500
P2	32	160	1180	21000
P2	34	90	1160	23875
P2	36	120	1090	27125
P2	40	80	670	20850
P2	48	ND	850	18625
P2	55	ND	750	14500
P2	72	ND	640	10250
P2	96	ND	710	6375
N1	8	860	341	31500
N1	20	790	312	26700
N1	24	820	293	37700
N1	27	850	252	30050
N1	30	730	176	25550
N1	32	560	153	28450
N1	34	800	104	19500
N1	36	750	105	26100
N1	40	680	ND	21650
N1	48	650	ND	18550
N1	55	620	ND	19750
N1	72	610	ND
N1	96	530	ND	15200
N2	20	810	301	28250
N2	24	850	306	28750
N2	27	830	296	31750
N2	30	760	285	31750
N2	32	840	250	28250
N2	36	740	271	29250
N2	40	730	150	28750
N2	48	720	ND	25750
N2	72	630	ND	17250
N2	120	460	ND	10000
C1	8	890	1640	9400
C1	18	880	1360	9425
C1	20	870	1580	13775
C1	24	870	1520	8350
C1	27	870	1380	9075
C1	30	930	1400	9750
C1	32	910	1420	8250
C1	34	990	1200	9350
C1	36	930	1350	7950
C1	40	940	1470	7500
C1	50	950	1280	6800
C1	69	870	1350	4125
C1	91	890	1180	2000
C2	8	710	1680	9900
C2	20	830	1180	9100
C2	24	810	1320	8950
C2	27	840	1400	8650
C2	30	810	1620	8850
C2	32	800	1460	10150
C2	36	870	1560	10175
C2	40	860	1120	7375
C2	48	730	1280	8225
C2	55	720	1120	6775
C2	96	650	1360	3875
C2	120	670	1220	2525
